# Supplementary material for: Construction of a prognostic model for colorectal adenocarcinoma based on Zn transport-related genes identified by single-cell sequencing and weighted co-expression network analysis
Source: Front Oncol. 2023 Sep 26;13:1207499. doi: 10.3389/fonc.2023.1207499 (PMC10565862; doi:10.3389/fonc.2023.1207499)
Supplement: Supplementary file 1 [file Table_1.xlsx]

## Sheet: Sheet1
QPCR
GAPDH：FP	GGAGCGAGATCCCTCCAAAAT
GAPDH：RP	GGCTGTTGTCATACTTCTCATGG
LRRC59: FP	5’-GAATGAGGTCCCGGTGAAGG-3’
LRRC59: RP	5’-TGAGGCCACACAGAAATCCGAC-3’
si-h-LRRC59_101 (Si-1）	CTACTCTACCGTCGGATTT
si-h-LRRC59_103（Si-2)	TCTACCGTCGGATTTCTGT
